# Supplementary material for: Development and validation of a nomogram for prediction of cervical lymph node metastasis in middle and lower thoracic esophageal squamous cell carcinoma
Source: BMC Gastroenterol. 2022 Apr 3;22:163. doi: 10.1186/s12876-022-02243-8 (PMC8978436; doi:10.1186/s12876-022-02243-8)
Supplement: Supplementary file 1 — Additional file 1. Lists all the extracted data which were used to generate all the results of this study. [file 12876_2022_2243_MOESM1_ESM.xlsx]

## Sheet: Train Dataset
ID number	gender(1=male,0=female)	age(y)	Tumor location(1=middle,2=lower)	Maximum diameter of tumor(cm)	Degree of differentiation(1=well, 2=moderate, 3=poor)	T stage	bloodvesselinvasion	Nervesinvaded	PLN status	MLN status	ALN status	RLN LN status	CT-reported cervical LN status	Cervical LN Metastasis
509252	0	68	1	4	3	1	0	0	0	0	1	0	0	0
606575	1	57	1	6	2	3	0	0	0	0	0	0	0	1
692157	1	68	1	5	3	3	0	1	0	1	1	1	0	0
785373	0	63	1	4	3	2	0	0	1	0	0	1	0	1
786169	1	55	1	4	3	3	0	0	1	0	0	1	0	0
786698	1	63	1	1	1	1	0	0	0	0	0	0	1	0
788101	1	57	1	4	2	2	0	0	1	0	1	1	0	0
803019	1	55	1	2.5	3	3	0	0	0	0	0	1	0	0
803685	1	61	1	6	3	3	0	0	0	0	0	1	1	1
806907	1	57	1	8	2	3	0	0	1	1	1	0	1	1
814138	1	55	1	6.5	2	3	0	0	0	0	0	0	0	0
814647	1	63	1	4.5	3	3	0	0	1	1	1	0	0	0
816233	0	63	1	8	2	3	0	0	0	0	0	0	0	0
817104	0	62	1	2	2	2	0	0	0	0	1	0	0	0
818137	1	67	1	2.5	2	1	0	0	0	0	0	0	0	0
820596	1	58	1	3	3	3	0	1	0	0	1	0	1	0
821629	0	63	1	3	2	2	0	0	0	0	1	1	0	0
822564	0	62	1	8	2	3	1	0	1	0	1	1	0	1
823584	1	60	1	3.5	2	3	1	0	0	0	0	1	1	1
826551	1	60	1	3.5	2	1	0	0	0	0	0	0	0	0
826806	1	63	2	2	2	1	0	0	0	0	0	0	0	0
828495	1	68	2	9	2	3	0	0	1	0	1	0	0	1
828556	1	66	1	2.8	2	1	0	0	0	0	0	0	1	0
832833	0	69	1	2.8	2	3	1	1	0	0	0	0	1	1
833570	0	62	2	3.5	3	1	0	0	0	0	1	1	0	1
839133	1	57	1	5	2	3	1	1	0	0	1	1	0	0
839207	1	59	1	4.5	2	1	0	0	0	0	0	0	0	0
843434	1	58	1	3.5	2	3	0	1	0	0	0	0	0	0
844515	1	61	1	2.5	2	3	0	0	0	0	1	0	1	0
845651	0	65	1	1	1	1	0	0	0	0	0	0	0	0
845969	0	67	1	2.8	2	3	0	1	0	1	0	0	0	1
847808	0	64	1	3	3	1	1	0	0	0	0	0	0	0
849195	1	43	1	2	3	3	0	0	0	0	1	0	1	0
849785	1	52	2	5	2	3	0	0	0	0	1	0	0	0
850649	0	66	1	1.2	3	1	0	0	0	0	0	0	0	0
850698	1	64	1	4.5	2	3	0	0	0	0	0	0	0	0
852487	1	52	1	3	2	2	0	0	1	0	0	1	0	0
855241	0	59	1	5	2	3	0	1	1	0	0	1	1	0
860580	0	66	1	2	2	2	0	0	0	0	0	0	1	0
862445	1	64	2	5.5	2	3	1	0	1	1	1	1	1	1
862903	1	65	1	3	2	3	0	0	0	0	0	1	0	0
865036	1	43	2	3	2	2	0	0	0	0	1	0	0	0
865835	0	50	1	6	2	3	0	1	0	0	0	1	0	1
866199	1	66	1	4	2	3	0	0	0	1	1	0	0	0
866866	0	53	1	4	2	3	0	0	0	0	0	0	0	0
868123	1	54	1	2.5	2	2	0	1	0	0	0	1	0	0
872983	0	58	1	8.5	3	3	1	0	0	0	1	1	0	0
873027	1	70	1	4.5	2	3	0	0	0	0	0	1	1	0
875845	1	66	1	3.5	2	3	0	0	0	0	0	0	1	0
876363	1	51	1	6	2	3	0	1	0	0	0	0	0	0
878623	0	66	1	1	1	1	0	0	0	0	0	0	0	0
880028	1	62	2	3	3	3	1	1	0	1	1	0	0	0
882790	0	54	1	3	2	3	0	0	0	0	0	1	1	0
882847	1	62	1	4	3	1	1	0	0	0	0	1	0	0
884224	0	60	2	7	2	3	0	0	0	0	1	0	0	0
888339	1	70	1	6	2	2	0	0	0	0	0	0	0	1
888786	0	53	2	2.1	2	2	0	0	1	0	1	0	0	0
890311	1	62	2	2.5	3	2	0	1	0	0	1	0	0	0
890759	1	60	1	1.8	2	2	0	0	0	0	0	0	0	0
890800	1	74	1	3.5	1	1	0	0	0	0	0	0	0	0
891068	1	63	1	1.5	1	1	0	0	0	0	0	0	0	0
891609	1	63	2	5	2	3	0	0	0	0	1	0	0	0
894204	1	64	2	0.6	1	1	0	0	0	0	1	0	0	0
894311	1	62	2	3.5	2	3	0	0	1	0	0	0	1	1
895880	0	62	1	2	1	1	0	0	0	0	0	0	0	0
895940	1	59	1	8	2	3	0	0	1	1	0	0	0	1
896135	1	68	1	2.2	2	2	1	0	1	0	0	0	0	0
896147	1	36	2	2.4	3	4	0	1	0	0	1	1	0	0
896712	0	62	1	1.5	2	4	0	0	0	0	0	1	0	1
899467	0	59	1	1	1	1	0	0	0	0	0	0	0	0
899561	1	53	2	5	2	3	0	0	0	0	0	0	0	0
900750	1	60	1	4	3	3	0	0	0	0	0	0	0	0
903738	1	53	1	4.5	2	1	0	0	0	0	0	0	0	0
903958	1	52	1	5	2	4	0	1	0	1	0	1	1	0
905485	1	65	1	3.3	2	4	0	0	0	0	0	0	1	0
905777	0	67	2	4	2	2	0	0	0	0	0	0	0	0
907083	1	61	1	3	3	2	0	0	0	0	0	1	0	0
907792	0	67	1	4	3	4	0	1	0	0	1	0	0	0
908375	0	63	2	2	3	1	0	0	0	0	0	0	0	0
908435	1	60	1	5	2	3	0	0	0	0	1	0	0	0
909729	1	62	2	2	1	1	0	0	0	0	0	0	0	0
910769	0	69	1	4.5	2	3	0	1	0	0	0	0	0	0
910911	1	69	1	8	3	3	1	1	1	1	1	1	0	1
911459	1	59	1	6	3	3	0	0	0	1	1	1	0	0
912539	1	68	1	3.5	1	1	0	0	0	0	0	0	0	0
913350	1	65	1	5	2	3	0	0	0	0	1	0	0	0
914848	1	70	1	6	3	3	0	0	1	1	0	0	0	0
915488	0	59	1	3	3	2	0	0	1	1	1	0	1	1
917206	0	52	1	4	3	4	1	1	0	1	0	1	1	0
919980	1	61	1	2	2	2	0	0	0	0	0	1	1	1
921833	1	61	1	4	2	2	0	0	0	0	0	0	1	0
921994	1	62	1	3.5	3	3	0	1	0	1	0	1	1	1
922889	0	53	1	4	3	3	0	0	0	0	0	1	0	0
923883	1	47	1	1.5	3	4	0	0	0	0	0	0	0	0
924605	1	65	1	3.5	3	2	0	0	1	0	0	0	0	0
928118	1	65	1	3	2	3	0	0	1	1	1	1	1	1
928329	1	60	1	3	3	3	0	0	1	0	0	1	0	0
931333	1	64	2	4.5	2	1	0	0	0	0	0	1	0	0
932436	1	64	1	1	2	1	0	0	0	0	0	0	0	0
932794	1	65	2	5	3	3	0	0	0	0	0	0	0	0
933360	1	59	1	5.5	2	4	0	0	1	0	0	1	0	1
934741	1	63	1	3	2	3	0	0	1	0	0	0	0	0
936515	1	54	1	5	2	3	0	0	0	0	0	1	1	1
939146	1	64	1	4	2	4	0	0	0	0	0	0	0	0
940767	0	64	2	2	3	4	1	0	0	0	1	1	1	0
942817	1	60	1	5	2	3	0	0	0	0	1	0	0	0
944452	0	65	1	3.5	3	3	0	0	1	1	1	1	0	0
947591	1	62	2	7.5	2	3	0	0	0	0	0	0	0	0
948890	0	60	2	3.5	2	3	0	0	0	0	0	0	0	0
949284	0	73	1	3	1	2	0	0	0	0	0	1	0	1
949517	1	55	2	4.5	2	3	0	0	1	0	1	0	0	1
949735	1	74	1	2	3	2	0	0	1	0	0	0	0	0
951892	1	45	1	3.5	2	3	0	0	0	0	0	1	0	0
953243	1	68	1	4	1	4	0	0	0	1	0	1	0	1
954820	0	62	2	3	3	1	0	0	0	0	0	0	0	0
955859	0	66	1	2	2	1	0	1	1	0	1	1	0	1
956369	0	62	2	3	2	3	0	0	0	0	0	0	0	0
957628	1	60	2	2	2	1	0	0	0	0	0	0	1	0
958056	1	66	2	2	2	2	0	0	0	0	1	0	0	0
960102	1	62	1	5	2	4	0	0	0	0	0	1	1	1
960102	1	62	1	5	2	3	0	0	0	0	0	1	0	1
960579	1	71	1	3.5	2	4	0	0	0	0	0	1	0	0
961693	1	61	1	5	1	1	0	0	0	0	0	1	0	1
963351	0	68	1	3	2	3	0	1	0	0	1	0	0	0
963448	1	66	1	2	2	3	0	0	0	0	0	0	0	0
965291	1	64	1	2.5	1	3	0	0	0	0	0	0	0	0
967657	1	61	1	3	2	3	1	0	1	1	1	1	0	0
975408	0	55	1	2.5	3	4	0	1	0	0	0	0	1	1
975455	1	61	1	5.5	1	3	0	0	0	0	0	0	0	1
978094	1	75	1	5	1	1	0	0	0	0	0	0	0	0
978185	1	64	2	1.5	2	1	0	0	0	0	0	0	0	0
983467	1	56	1	5	3	4	1	1	0	1	0	1	0	1
985381	1	61	1	2.5	2	4	0	0	1	0	1	1	0	1
986554	1	52	1	3	2	3	1	0	0	0	0	0	1	1
986924	1	46	1	2.5	3	3	0	0	1	1	1	1	0	1
986940	1	68	2	5	2	3	0	0	0	0	0	0	0	0
991562	0	72	2	0.5	1	1	0	0	0	0	0	0	0	0
996237	0	63	1	4	3	4	0	0	0	0	0	0	0	0
996640	0	69	1	3.5	3	3	0	0	0	0	0	0	0	0
997778	1	66	1	4	2	4	0	0	0	0	1	0	0	0
1002850	1	57	1	3	2	3	0	0	0	1	0	1	1	0
1002902	1	61	2	2.5	1	1	0	0	0	0	1	0	0	0
1003367	0	58	1	5	2	3	0	0	0	0	0	0	0	0
1010200	1	70	2	3	2	2	0	0	0	0	0	0	0	0

## Sheet: Validation Dataset
ID number	gender(1=male,0=female)	age(y)	Tumor location(1=middle,2=lower)	Maximum diameter of tumor(cm)	Degree of differentiation(1=well, 2=moderate, 3=poor)	T stage	bloodvesselinvasion	Nervesinvaded	PLN status	MLN status	ALN status	RLN LN status	CT-reported cervical LN status	Cervical LN Metastasis
555440	0	51	1	2	1	1	0	0	0	0	1	0	1	0
654210	0	57	1	2	1	1	0	0	0	0	0	0	1	0
785699	1	68	1	6	2	3	0	0	0	0	1	0	0	1
785994	1	60	1	4.5	2	3	0	0	0	0	0	1	0	1
787034	0	62	2	7	2	3	0	0	0	0	1	0	0	0
789136	1	65	1	3	2	3	0	0	0	1	1	1	0	0
792732	1	57	1	2	2	1	0	0	0	0	0	0	0	0
798839	0	60	1	4	1	3	0	0	1	0	1	0	1	0
803324	1	63	1	5.5	2	3	0	0	1	0	0	0	0	0
808151	0	65	2	5	2	3	1	0	1	0	1	1	0	0
813894	1	67	1	2	2	2	0	0	0	0	0	0	1	0
818015	0	58	1	4.5	2	1	0	0	0	0	0	0	1	0
818124	0	63	2	4.5	2	3	1	0	0	1	1	1	1	1
825990	1	59	1	4	2	3	0	0	0	1	0	1	0	1
826177	1	58	2	3	3	3	0	0	0	0	1	1	0	0
826622	0	61	1	3.5	2	2	0	0	0	0	1	0	0	0
829993	0	60	1	1.5	1	1	0	0	0	0	0	0	0	0
830796	0	56	1	1	1	1	0	0	0	0	0	0	1	0
831757	1	49	1	3.5	2	3	1	0	0	1	0	0	0	1
838882	1	61	1	6	1	4	0	0	0	0	1	0	0	0
840181	0	62	1	2	3	1	0	0	0	0	0	0	1	0
843780	0	67	2	5	2	3	0	1	0	0	0	0	1	0
844980	0	62	1	5	2	3	0	1	0	0	0	1	0	1
845968	1	62	1	1.4	1	1	0	0	0	0	0	0	0	0
852875	1	46	1	3	2	2	0	1	0	0	0	1	0	0
855958	1	69	1	7	2	3	0	1	0	0	0	0	0	0
856391	0	64	1	3.5	2	1	0	0	0	0	0	1	0	0
859598	0	66	1	4	3	3	0	1	0	0	0	0	0	0
864878	0	59	1	4	2	1	0	0	0	0	0	1	0	0
866027	1	44	2	4.5	2	3	0	0	0	0	1	1	0	1
866274	1	61	1	4	2	3	0	0	0	0	0	1	1	0
866818	1	59	2	4	3	3	0	0	0	0	0	0	0	0
869108	1	65	2	3	2	3	1	1	0	0	1	0	0	0
869287	1	64	1	4	2	2	0	0	0	0	0	0	1	1
871634	1	52	1	2	3	4	1	1	1	1	1	1	1	1
873225	1	72	1	4	2	3	0	1	0	0	0	1	0	0
873718	1	54	2	6	2	3	0	1	0	0	0	1	0	1
881722	1	64	1	2.5	3	1	0	0	0	0	0	1	0	0
883861	1	63	2	3	2	3	1	0	0	0	0	1	0	1
884457	1	68	1	4	3	3	0	0	0	0	0	0	0	0
884723	1	53	1	3	2	4	0	1	1	1	1	1	1	1
884727	1	69	1	4	3	3	1	0	0	1	1	1	1	1
885438	1	69	1	2	2	1	0	0	0	0	0	0	0	0
887008	0	62	2	1	2	1	0	0	0	0	0	0	0	0
888163	0	44	1	2.5	2	1	0	0	0	0	0	0	0	0
888278	1	68	1	3.5	1	1	0	0	0	0	0	0	0	0
888899	0	67	1	1	3	1	0	0	0	0	0	0	0	0
889345	0	50	1	1	2	1	0	0	0	0	0	0	0	0
889602	1	51	2	3.5	3	1	1	0	0	1	1	0	0	0
890082	0	57	1	2	2	1	0	0	0	0	0	0	0	0
892194	1	68	1	5	3	3	0	1	0	0	0	0	0	0
897858	1	57	1	3.6	2	3	0	0	0	0	0	0	1	0
899181	0	48	1	3	2	2	0	0	0	0	0	0	0	0
899320	1	65	1	5.5	2	3	0	0	0	0	0	0	1	1
903275	1	63	1	5	2	4	0	0	1	1	1	1	1	1
905779	1	63	1	2.6	2	2	0	0	0	1	0	0	0	0
908313	0	58	1	5	3	3	0	1	0	1	1	1	0	1
908879	1	61	1	4	1	4	0	0	0	0	1	0	1	0
911776	0	71	1	2	1	1	0	0	0	0	0	0	0	0
916282	0	64	1	1.5	3	1	0	0	0	0	0	0	0	0
919051	1	66	2	6	3	3	0	0	1	0	1	0	1	1
919154	1	58	1	2	1	1	0	0	0	0	0	0	0	0
919192	0	71	1	2.5	3	4	1	1	1	1	1	1	0	1
919325	0	64	1	5.5	3	3	0	1	1	0	0	0	0	0
920290	1	72	2	5	2	3	0	0	0	0	0	0	0	0
923541	1	54	1	2.5	2	1	0	0	0	0	0	0	0	0
924309	1	58	2	2	2	3	0	1	1	1	1	1	1	1
925728	0	75	1	4	1	2	0	0	0	0	0	0	0	0
935715	1	63	1	3	2	3	1	1	0	0	0	1	0	0
938952	0	64	2	3	2	2	0	0	0	0	0	0	0	0
940830	1	60	1	3	2	1	0	0	0	1	0	1	0	0
940920	1	45	2	3.5	2	2	0	0	0	0	1	0	0	0
941834	1	60	1	2	2	2	0	0	0	0	0	0	0	0
944985	1	65	1	2	2	1	0	0	0	0	0	0	0	0
950076	0	56	2	2	2	4	0	0	0	0	0	0	1	0
951450	1	61	1	4	1	3	0	0	0	0	0	0	0	0
955285	1	71	1	3.5	3	1	0	0	0	0	0	0	0	0
966778	1	75	2	3.5	2	4	0	0	0	0	0	0	0	0
970659	1	56	1	3.5	3	3	0	0	0	0	0	0	0	1
971021	1	67	2	3	3	2	0	0	0	0	0	1	1	0
977459	0	53	1	1	3	2	0	0	0	0	1	0	0	1
984658	1	67	1	2.5	2	2	0	0	0	0	0	0	0	0
986011	1	72	1	2.7	3	2	0	0	0	0	0	1	0	0
987765	1	62	1	4.5	1	3	0	0	0	0	0	0	0	0
989016	0	70	2	3	1	2	0	0	0	0	0	0	0	0
991478	0	68	2	1.5	2	2	0	0	0	0	0	0	0	0
991479	1	57	2	1	1	1	0	0	1	0	0	0	0	1
998008	1	66	1	3	3	3	1	0	0	1	1	1	0	1
998261	0	67	1	1.5	2	2	0	0	0	0	0	0	0	0
999595	0	74	1	2	1	1	0	0	0	0	0	0	0	0
1001874	1	62	1	4	3	3	0	0	0	0	0	0	0	0
